# Supplementary material for: Shrinkage of hepatocellular carcinoma after radiofrequency ablation following transcatheter arterial chemoembolization: Analysis of contributing factors
Source: PLoS One. 2019 Feb 28;14(2):e0210667. doi: 10.1371/journal.pone.0210667 (PMC6395041; doi:10.1371/journal.pone.0210667)
Supplement: S1 Dataset — (XLSX) [file pone.0210667.s001.xlsx]

## Sheet: Sheet1
ID	Sex	Age	Seg	Dx-CT			Dx-MR			Lipiodol CT			Post -RFA CT			1M FU CT					Volume							Diagnostic CT/MR				Diagnostic MR			Etiology and Lab.
				X	Y	Z	X	Y	Z	X	Y	Z	X	Y	Z	X	Y	Z	CT	MR	Lipiodol	RFA	FU	cm	Diaphragm	Large vessel	Vol_change	LC	Splenomegaly	Collaterals	Ascites	T2 SI	DWI(+)	Capsule	Etiology	PMHx	Plt	Albumin	T-Bil	AST	ALT	PT(INR)	AFP	Child-Pugh score	Cr	Na	MELD	M/Na	BCLC
1	1	61	S7	19.4	18	16.4	16.3	16.3	13.9	17.8	15.7	17.1	17.2	15.6	16.2	17.8	14.9	14.5	2998.59	1933.7	2502.16	2275.97	2013.6	0	1	0	9.03961	1	1	0	0	1	1	0	1	1	168	4	0.6	26	18	1.05	0.979	5	1.37	137	10	12	0
2	1	57	S7	11.3	9.3	11.5	12.6	11.3	11.5	10.1	10.1	12	7.7	6.5	9.9	8.1	6.6	9	632.787	857.325	640.948	259.441	251.924	0.5	0	0	59.5224	1	1	1	0	1	1	0	1	0	39	3.4	2.8	50	40	1.44	4.2	7	0.68	135	16	18	0
3	1	72	S4dome	16	11	9.5	17.2	11.6	11.5	15.9	11.4	11.8	13.2	8.5	10.6	13.8	8.7	10.6	875.457	1201.39	1119.91	622.726	666.351	0	0	1	44.3949	1	0	0	0	1	1	0	1	1	151	4.2	1	26	12	1.17	2.6	5	0.9	132	8	15	0
4	1	64	S7	49.5	49.5	41	50.9	49.2	45.9	50	47.6	40.1	42.7	40.7	35.2	41.2	40	33.8	52600.9	60185.8	49971.2	32030.5	29165.7	0	1	0	35.9021	1	1	1	0	1	1	1	2	0	87	3.4	0.9	127	146	1.09	555.1	6	0.88	134	7	12	1
5	1	64	S8	20	16.7	18.3	21	18.4	18.1	18.3	14.5	19	13.7	10.2	15.7	14	11.1	15.2	3200.34	3661.97	2639.8	1148.73	1236.78	0	0	0	56.4841	1	0	0	0	1	1	0	1	1	160	3.9	0.3	21	22	0.97	4.28	5	0.95	139	6	7	1
6	1	64	S85	11	8.2	9	11.3	8	9	10.2	8.8	11.6	6.2	6.2	8.6	6.9	7.2	8	425.057	426	545.179	173.093	208.099	1.8	0	0	68.2502	1	0	0	0	1	1	0	1	1	186	4.3	2.1	39	20	0.96	10.05	6	0.76	135	9	13	1
7	1	56	S7	13.7	12.1	17.6				13.2	13.1	14.1	10.3	9.2	8.9	10.2	8.8	8.6	1527.63	0	1276.62	441.584	404.185	0.7	0	0	65.41	1	1	1	1				4	0	114	3.6	1.9	74	38	1.09	11.23	6	0.9	139	10	11	0
8	1	47	S5				22.2	19.3	17.8	22.7	18.3	17.1	18.3	14.6	13.2	18	15.4	14.6	0	3993.27	3719.39	1846.62	2119.07	1.2	0	0	50.3517	1	0	0	0	1	1	0	1	0	141	4.6	0.6	22	26	0.97	2.57	5	1.1	135	7	11	1
9	1	71	S7	18.6	16.5	13.2				18.9	14.5	15	14.1	10.5	13.2	14.4	10.2	14.2	2121.14	0	2152.38	1023.25	1092.07	2.4	0	1	52.4598	1	1	0	0				4	1	167	4.7	0.4	40	20	0.98	3.96	5	1.2	139	8	9	0
10	2	49	S2				16.1	13.2	11.2	17.4	11.9	11.6	13.2	10.1	9.1	11.7	8	8.4	0	1246.28	1257.63	635.236	411.674	0.8	0	1	49.4894	1	1	1	1	1	1	0	1	0	22	3	3.2	289	54	1.77	91.77	9	0.7	141	17	17	0
11	1	51	S8	15.2	12.5	16.7	16.1	14.1	15.6	13	11.8	13.7	11.2	8.8	11.3	12.5	7.9	10.5	1661.38	1854.25	1100.38	583.147	542.906	0.2	0	0	47.0052	1	1	1	0	1	1	0	1	0	49	3.7	1.2	63	76	1.25	68.15	5	1	141	10	10	0
12	1	57	S7	23.5	23.7	21.5				29.2	27.4	26.3	26.3	25	22.2	24.9	21.6	21	6269.79	0	11017.6	7642.71	5913.86	0	1	0	30.6319	1	1	1	0				4	0	83	3.9	0.6	40	33	1.1	9.9	5	0.79	140	7	7	1
13	1	58	S5	12.1	8.2	8	12.7	7	10.7	11.3	9.9	11.2	9.4	7.2	8.4	9.4	7.1	8.4	415.612	498.063	656.04	297.672	293.538	2.2	0	0	54.6259	1	1	1	0	1	1	0	1	1	82	2.5	1.3	54	30	1.22	112.3	7	1.4	134	16	17	1
14	1	54	S3/4	16	10.5	12.2	15.2	12.4	13.1	17.7	12.7	13.8	15.2	10.5	12.7	14.4	11.1	11.6	1073.17	1292.81	1624.26	1061.29	970.828	0.4	0	0	34.6598	1	1	1	0	1	1	0	1	0	76	3.6	1.9	41	77	1.04	5.15	5	0.76	133	9	15	0
15	1	42	S8	23.9	20.7	22	24.2	19.9	22.1	21.9	17.3	18.4	20.8	16.8	16.1	19.5	15.4	17	5698.88	5572.62	3650.12	2945.76	2673.02	0.3	1	0	19.2969	1	1	1	0	1	1	0	1	0	53	3.7	0.8	36	44	1.19	4.99	5	0.6	137	11	11	1
16	1	54	S85	25	22.3	18.2	28.6	24	19.7	22.7	20.3	16.7	18.4	15.1	16.4	17.3	15.5	16.1	5312.69	7080.14	4029.37	2385.82	2260.49	0.7	0	0	40.7893	1	1	1	1	1	1	0	1	0	104	2.8	0.5	36	29	1.22	13.59	8	0.82	134	9	13	1
17	1	62	S6				18.8	17.1	17.7	16.4	15	16.4	14.3	11.3	11.4	11.2	10.5	11.7	0	2979.38	2112.41	964.535	720.43	0.5	0	0	54.3395	1	1	1	0	1	1	0	2	op.	110	3.6	0.6	104	57	1.16	15.35	5	0.77	138	8	10	0
18	1	61	S4	14.6	10.5	13.7	14.2	12	13.9	14.1	10.5	12.2	13.8	11.7	11.1	12.4	10.9	11.3	1099.67	1240.18	945.729	938.397	799.697	1.7	0	1	0.775325	1	0	1	0	1	1	0	1	0	154	3.4	0.7	43	47	1.18	144.8	6	0.79	141	8	8	0
19	1	39	S8	10	7.1	8.9	11.2	8.1	8.9	9.4	6.9	8.4	8	6.4	6.4	7.2	5.9	5.8	330.862	422.758	285.269	171.573	129.006	0	1	0	39.8558	1	1	1	0	1	1	0	1	0	160	4.2	0.3	35	42	1.08	2.57	5	1.2	140	9	9	0
20	1	64	S8dome	21.7	18.2	26	24.6	23.8	20.8	27.3	24.5	25.3	21.2	19.9	17.6	22.4	21.1	17.9	5376.54	6376.38	8860.29	3887.77	4429.78	0	1	0	56.1214	1	0	0	0	1	1	0	1	0	153	4	1.1	17	21	0.98	2.36	5	0.83	137	7	9	1
21	1	61	S8	10.3	9.1	9.8	11.2	10.2	9.8	11.1	7.6	10.8	8.6	8	9.2	8.4	6.9	8.7	480.954	586.196	477.045	331.417	264.026	1.6	0	0	30.527	1	1	1	0	1	1	0	1	op.	115	4.6	0.8	25	20	1.11	3.75	5	1.6	139	12	13	0
22	1	69	S6	16.1	12.3	16.6				15.9	12.1	14.8	11.8	10.4	10.4	11.8	10.3	11.6	1721.23	0	1490.88	668.263	738.203	0	0	0	55.1766	1	0	1	0				1	1	215	4.3	0.5	35	29	1.09	?	5	1	138	7	9	0
23	1	69	S8	14.2	12.4	12.5	14	12.5	13.1	15.8	14.4	15.4	12.6	10.6	11.2	12.5	12	12.5	1152.44	1200.35	1834.59	783.237	981.748	0	1	0	57.3072	1	0	0	0	1	1	1	5	0	158	4.6	0.4	39	37	0.97	4.41	5	1.3	139	9	10	0
24	2	62	S5	17.7	16.1	18.5	18.6	15	16.6	14.2	13.5	16.1	13.7	11.6	13.9	12.5	11.9	12.9	2760.38	2425	1616.02	1156.62	1004.72	1.3	0	0	28.4276	1	0	1	0	1	1	1	4	0	136	2.9	0.8	46	15	1.3	1139	6	0.86	138	9	11	0
25	1	75	S3	15.9	12.2	15.1	17.1	13.5	16.4	16.8	12.2	13.9	12.9	10.1	13.9	12.8	10.5	12.5	1533.67	1982.31	1491.7	948.254	879.646	0.7	0	1	36.4315	1	0	1	0	1	1	0	1	0	132	4	1.6	20	15	1.02	3.41	5	0.76	138	8	10	0
26	1	55	S8	10.1	10	9.5				10.4	8.6	9.6	8.7	6.4	7.6	8.1	7.2	8	502.393	0	449.574	221.57	244.29	2.2	0	1	50.7156	1	0	0	0				1	1	179	4	0.5	50	60	1	66.33	5	0.75	139	6	7	0
27	2	55	S3	17.6	16.8	16.4	17.7	16.9	15.6	16.1	15.8	16.2	17.1	14.4	14.6	16.2	12.5	12.4	2539.01	2443.34	2157.73	1882.39	1314.76	0.4	0	1	12.7604	1	0	1	0	1	0	0	1	0	75	3.4	2.6	38	23	1.27	15.84	7	0.58	141	13	13	0
28	1	64	S6tip	13.3	10.4	11.1				11.7	9	12.3	10.7	8.9	10.2	10.1	7.6	9.2	803.908	0	678.16	508.596	369.761	0.8	0	0	25.0036	1	1	1	0				1	1	138	4.1	1.6	53	53	1.17	98.69	5	1.1	136	11	14	0
29	2	58	S8	16.8	12.7	11.1	16.4	12.7	11.5	13.5	10.7	11.5	11	9.6	11.2	10.5	9.5	10.5	1240.04	1254.13	869.789	619.271	548.404	1.1	0	1	28.8022	1	0	0	0	1	1	0	1	0	187	3.8	1.09	39	52	1.25	20.09	5	0.74	142	9	9	0
30	1	45	S4	18.6	16.8	16.9	17.9	11.4	16.4	14.2	11.4	13.4	10.4	9.5	10.7	9.8	9.2	10.2	2765.08	1752.27	1135.79	553.528	481.518	0	0	0	51.2648	1	0	0	0	1	1	1	1	0	156	4	0.6	29	48	1.03	176.8	5	1	138	7	8	1
31	2	65	S3	18	14.2	13.6				13.2	12.1	11.1	11.7	11.6	11.8	11.4	11.4	12.1	1820.11	0	928.284	838.541	823.367	0	0	0	9.66759	1	1	1	1				2	0	38	2.5	3.2	82	45	1.8	20.8	9	0.6	135	19	20	0
32	1	52	S7	60.5	52	59.9	60.7	50.6	59.9	57.8	45.4	48.1	44.4	39.5	40.4	45.2	38.3	37.5	98669.8	96330.7	66088.7	37098.8	33991.2	0	1	0	43.8651	1	1	0	0	1	1	0	1	0	151	4.1	1	33	35	1.04	2.48	5	0.85	141	7	7	1
33	1	61	S6	23.1	17	18.8	24.6	18.9	20.5	21.2	15.8	19.3	16.5	12.9	16.2	16.7	12.9	15.5	3865.6	4990.56	3384.92	1805.46	1748.38	0.4	0	0	46.6618	1	1	1	0	1	1	1	1	1	60	4.3	1.1	254	87	1.26	65.09	5	1	137	9	12	1
34	2	44	S3				19.2	14.9	18.9	20.5	15.1	22.3	19.1	13.8	19	19.4	13.9	19.3	0	2831.05	3614.38	2622.19	2725.04	0	1	0	27.4512	1	1	0	0	1	1	0	1	0	99	3.9	0.4	23	29	1.14	362.4	5	0.53	139	8	9	0
35	1	59	S5	19	17.1	19.6	23	17.4	21.2	20.6	18.5	21.8	18.9	14.7	18.3	16.4	14.3	17.6	3334.3	4442.34	4350.05	2662.13	2161.18	1.1	0	1	38.8023	1	1	0	0	1	1	0	1	0	159	3.3	0.4	29	26	1.01	2.76	6	0.64	139	7	7	1
36	1	61	S7	11.5	9	7.1	11.4	9.5	8.2	12	9	9.1	10.9	8	7	10	8.2	7.3	384.767	464.987	514.593	319.605	313.426	1.2	0	0	37.8917	1	0	0	0	1	1	0	1	0	159	4.1	0.8	23	26	1.02	15.83	5	0.99	141	7	7	0
37	2	64	S7	21.3	16.3	15.6	21.9	14.3	15.6	19.7	14.6	14.1	17.6	12	13.7	17.9	12.6	12.1	2835.9	2558.02	2123.42	1515	1428.92	1.2	0	1	28.6529	1	1	0	0	1	1	0	1	0	97	3.9	0.7	39	38	1	577.1	5	0.73	138	6	8	1
38	1	44	S8				17	15.9	14.6	18	15.1	14.9	14.8	12	11.3	15.1	12.6	11.2	0	2066.32	2120.48	1050.8	1115.74	1.5	0	0	50.4452	1	0	0	0	1	1	0	1	1	170	4.2	1	27	18	0.98	296.4	5	0.76	140	6	6	0
39	1	70	S6	22.6	16.8	19.9				20.8	16.8	21.2	15.6	13.2	12.2	15.4	13.8	12.5	3956.12	0	3878.89	1315.4	1390.94	0	0	0	66.0883	1	1	1	0				2	1	85	3.9	0.7	86	96	1.15	72.95	5	0.72	136	8	11	1
40	1	45	S5	19.6	16.6	19.5	20.9	19.8	19.5	21.5	19.4	20.4	17	15.7	14.6	17.1	15.4	13.9	3321.98	4225.18	4455.22	2040.33	1916.59	0	0	0	54.2036	1	1	0	0	1	1	0	1	0	110	4.1	0.4	38	32	0.97	35.4	5	1	139	6	7	1
41	2	54	S4	21.5	18.5	15.4	22.1	18.3	17.2	20.7	16.2	19.7	14.9	13.3	13.4	15.5	13.7	14.1	3207.23	3642.26	3459	1390.41	1567.73	1.3	0	0	59.8032	1	1	1	0	1	1	0	2	0	105	3.9	0.6	53	38	1.09	10.26	5	0.73	141	7	7	1
42	1	72	S8	15.8	13.3	16.2				15.6	14.2	14.8	12.7	9.8	12.3	11.4	11.1	13.2	1782.47	0	1716.62	801.555	874.582	0.7	0	0	53.3061	1	0	1	0				2	0	38	3.1	2.5	51	34	1.29	9.82	7	1.09	136	15	16	0
43	1	62	S7	10.6	9.2	9.7				13.6	12	12.3	11.6	10.4	9.6	10.4	10.4	11.2	495.295	0	1051.05	606.403	634.283	1.3	0	0	42.3051	1	1	1	0				1	1	117	4.2	0.5	30	36	1	223.2	5	0.84	137	6	9	0
44	1	43	S4dome	38.2	33.2	34.1	39.8	35.6	37.7	38.2	31.5	31.9	31.3	26.4	26.4	32.3	25.1	22.5	22644.1	27968.7	20098.5	11422.2	9551.19	0	1	0	43.1687	1	1	1	1	1	1	0	1	0	60	3.3	1.7	63	50	1.35	1093	8	0.75	138	12	13	2
45	1	47	S7	12.5	12.3	13.1				12.8	9.5	10.7	11.6	9.6	9	10.4	7.9	10	1054.59	0	681.265	524.772	430.189	0.8	0	0	22.971	1	0	1	1				1	0	158	3.5	1.6	83	74	1.11	7.14	8	1	135	9	13	0
46	1	62	S5	10.1	8.2	7.8	11	9	9.7	10	9.8	11.1	8.2	7.5	8.4	8.1	7.5	8.3	338.243	502.812	569.571	270.491	264.012	0.8	0	0	52.5097	1	0	0	0	1	1	0	1	0	164	4.5	0.8	27	18	1.04	1.4	5	1.2	137	9	11	0
47	1	45	S8	19.5	13.8	20.2	18.8	13.5	19.7	19.3	14.5	15.7	14.1	11.2	11.2	14.7	11.1	10.5	2846.19	2617.92	2300.51	926.091	897.074	1.2	0	0	59.744	1	1	1	0	1	1	0	1	0	88	3.5	0.7	35	27	1.01	4.17	6	1	138	7	8	0
48	2	64	S8	17	16.3	13	16.7	16.7	16.4	18	14.3	17.8	14.8	14.1	16.6	14.5	13.8	14.8	1886.16	2394.83	2398.98	1813.79	1550.63	0	1	0	24.3933	1	0	0	0	1		0	2	0	78	3	0.6	77	59	1.14	21.67	6	0.88	137	8	10	0
49	1	53	S7	21.1	18.7	22.6	18.1	16.3	21.6	19.9	19.4	23.2	15	14	19.7	14.4	14.4	18.4	4669.08	3336.71	4689.66	2166.13	1997.75	0	0	0	53.8106	1	0	1	0	1	1	0	1	1	152	3.6	0.3	23	24	1.01	1.94	5	1	136	7	10	1
50	1	60	S7	21.8	21.4	24.7				20.5	19.1	21.9	17.1	14.4	16.7	16.6	14.8	17.5	6033.45	0	4489.83	2153.15	2251.16	1.5	1	0	52.0439	1	1	1	0				1	0	64	4.4	1.8	43	28	1.13	5.23	5	1.1	137	11	13	1
51	1	47	S7	21	16.3	24.2				21.4	17.4	25.2	16.2	16	19.5	18	15.3	20.9	4337.31	0	4913.17	2646.48	3013.76	0	0	0	46.1351	0	0	0	0				1	0	171	4.5	0.7	67	25	1.05	84.31	5	1.2	140	9	9	1
52	1	52	S8	36.1	35.3	31.1	37.6	34.7	31.1	35.7	32.7	26.5	24.2	22.5	21.1	25.3	22.4	21.7	20751.1	21246	16198	6015.6	6439.13	1.3	0	1	62.862	0	0	0	0	1	1	0	1	0	125	4.9	0.6	43	52	0.91	4.88	5	0.98	140	6	6	2
53	1	49	S6	22.6	20.5	28.8	23.4	21.2	27.1	21.3	16.7	22.9	16.6	13.2	14.9	14.9	12	16.7	6986.4	7039.14	4265.11	1709.49	1563.44	0.3	0	0	59.9192	1	1	0	0	1	1	1	4	0	97	3.6	0.7	73	39	1.35	7.52	5	1	138	10	11	1
54	2	72	S3	31.1	30.2	40.1	29.3	27.7	35.1	32.1	31.7	33	30.3	29.8	30.3	31	29.3	31.7	19720.2	14916	17582.3	14325.2	15076	0	0	0	18.5252	1	0	0	0	1	1	1	1	0	260	3.3	0.5	18	16	1.2	2.6	6	0.61	139	8	9	1
55	2	67	S4	16	12.6	16.2	16.8	12.1	16.2	16.3	11.3	16.9	14.3	9.3	11.5	13.9	8.9	11.8	1710.03	1724.28	1629.86	800.784	764.338	0	0	0	50.868	1	1	1	0	1	1	0	2	0	90	3.8	0.9	62	57	1.14	559.9	5	0.62	135	8	12	0
56	1	53	S6	16.3	15.7	15.5	18.4	17.3	18.1	16.1	14.2	17.6	12.3	10.7	13.6	13.1	10.1	13.8	2076.91	3016.76	2106.81	937.187	956.027	1.3	0	0	55.5163	1	0	1	0	1	1	0	1	0	87	3.8	0.9	30	17	1.11	7.95	5	0.76	136	8	11	1
57	1	66	S6	13.2	11.2	13.9	14.5	12.6	15.6	12.7	10.5	12.6	10.3	8.8	8.5	10	8	8.4	1075.98	1492.32	879.756	403.401	351.858	0.8	0	0	54.1462	1	1	1	0	1	1	1	1	0	94	4	1	60	58	1.09	5.19	5	0.82	136	7	11	0
58	1	76	S6	25.7	24.2	23.7	28.5	24.2	24.6	27.8	25.6	23.6	20.7	18.6	17.4	20.3	18.2	17.4	7717.83	8883.7	8794.18	3507.77	3366.01	1.1	0	0	60.1126	1	1	1	0	1	1	0	2	0	118	3.8	0.3	58	64	0.97	7.95	5	1	137	6	9	1
59	1	62	S8	17.3	16.1	14.6	17.1	15.1	16.4	16	14.2	16.9	13.1	9.6	13.4	13.1	9.6	12.5	2129.23	2217.25	2010.45	882.36	823.097	1	0	0	56.1113	1	0	1	0	1	1	1	1	0	117	4.6	0.8	22	15	1.05	1.09	5	1.2	141	9	9	0
60	1	42	S8/4	28.2	23.4	25.4	28.4	23.2	25.4	25.5	22.5	22.9	19.4	16.8	18.3	19.2	16.1	18.2	8776.01	8762.71	6879.5	3122.92	2945.76	0.8	0	0	54.6054	1	0	0	0	1	1	1	1	0	87	3.9	1.3	189	142	1.32	13.12	5	1.1	140	11	11	1
61	1	46	S5	13.8	12.8	15.1	14.9	13.4	16.4	15.2	13.3	17.1	12	9.5	12.5	12.5	9.6	12.7	1396.58	1714.48	1810.05	746.128	797.965	0.5	0	0	58.7785	1	1	0	0	1	1	0	1	0	98	3.9	0.9	52	56	1.07	55.2	5	0.9	140	7	7	0
62	1	76	S6	21.6	18.2	21.4	19.7	16.9	22.2	18.1	16.2	21.3	15.8	13.3	18.1	16.8	14.1	17.9	4404.92	3869.94	3270.18	1991.53	2220.14	0	0	0	39.1004	1	0	0	0	1	1	0	5	0	155	4.7	0.8	25	21	1.05	173	5	1	140	7	7	1
63	1	61	S5	10.9	9.6	11.2	13.2	11.3	11.6	12.9	12.3	11.7	11	8.2	9.3	11.3	8.8	9.1	613.641	905.96	972.029	439.226	473.807	1.1	0	0	54.8135	1	0	0	0	1	1	0	2	0	191	4.1	1.2	26	19	1.01	2.83	5	0.83	138	7	8	1
64	2	67	S5	13.7	13.5	12.9	18.1	15	15.6	20.7	17.1	16.3	16.1	13.6	11.6	15.8	13.1	12.5	1249.23	2217.65	3021.01	1329.91	1354.68	1.1	0	1	55.9781	1	0	0	0	1	1	0	1	0	177	3.4	0.7	34	32	1.01	7.11	6	0.9	141	7	7	0
65	1	71	S6				11.4	8	8.2	11.1	9.7	7.5	9.1	7	6.4	8.8	7.7	6.1	0	391.568	422.819	213.461	216.422	0.2	0	0	49.5149	1	1	0	0	1	1	0	2	1	75	3.6	1	46	33	1.23	204.1	5	1.3	135	11	15	0
66	1	48	S6	11.5	10.4	10.7	10	7.9	10.7	10.3	7.7	9.4	8.7	6	8.4	9	6.5	8.4	670.06	442.598	390.35	229.588	257.296	2	0	0	41.1842	1	1	0	0	2	1	0	1	0	131	3.9	1	52	30	1.08	10.24	5	0.98	138	7	9	1
67	1	68	S2				9.5	9.5	10.1	8.6	7.7	9.4	8.6	7	7	9.2	7.2	7.8	0	477.273	325.923	220.645	270.529	0.4	0	0	32.3017	1	0	0	0	1	1	0	1	0	110	3.9	0.4	14	66	0.99	1.23	5	0.99	140	6	6	0
68	1	33	S8	13.2	12.2	12	14.6	11.2	9.8	13.8	11.4	10.1	10.5	7.8	8	11.2	7	7.9	1011.84	839.065	831.963	343.062	324.296	0.6	0	0	58.7648	1	0	0	0	1	1	0	1	0	239	1.7	0.6	40	64	0.98	32.1	7	1.3	140	9	9	0
69	2	68	S8	23.6	13.9	19.5	23.9	13.8	23.8	19.5	15.6	15.2	14.9	11	11.7	15.2	11.5	11.1	3349.35	4110.1	2421.04	1004.07	1015.93	0	0	0	58.5273	1	0	1	0	1	1	0	1	0	177	4.3	0.5	29	21	1.02	1.56	5	0.8	141	7	7	1
70	1	61	S5	12.8	11.7	10.2	13.4	12.4	12.4	10.6	8.7	9.4	10.7	7.5	7.5	9.9	8.2	7.2	799.824	1078.81	453.891	315.141	306.041	1.1	0	1	30.569	1	1	1	1	2	1	0	1	0	59	2.9	0.8	86	59	1.22	2.95	8	0.6	136	9	12	0
71	1	53	S6	11.4	9.5	16.1	14.7	11.4	20.5	13.5	12.6	14.1	10.5	9.1	13.4	11.4	10.7	13.3	912.963	1798.77	1255.8	670.4	849.452	1.7	0	1	46.6159	1	1	0	0	1	1	0	2	0	152	4.3	0.7	64	64	1.05	8.43	5	0.84	134	7	12	0
72	2	74	S85	34.9	30	29.4				31.8	26.7	35.9	23.5	18.8	28.1	24.8	19.2	21.9	16117.3	0	15959.9	6500.26	5460.04	0	0	0	59.2714	1	0	0	0				5	0	106	3.6	0.5	21	12	0.95	31522	5	0.54	139	6	7	1
73	1	49	S8	30.2	23.3	23.2				28.9	23.9	22.9	26.2	20.3	20	26.6	20	21	8547.7	0	8281.9	5569.62	5849.65	0.7	0	0	32.7494	1	1	1	0				1	0	45	3.7	1.3	88	66	1.44	28.56	5	1	136	13	14	1
74	1	65	S8	14.9	14.3	12	18.6	15.8	17	16.2	10.8	17.1	15.4	10.7	15	15.5	11.8	13.9	1338.76	2615.88	1566.51	1294.18	1331.15	0.4	0	1	17.3846	1	0	0	0	1	1	0	2	1	193	4.6	0.8	22	26	1.01	4.85	5	0.79	139	7	7	0
75	1	77	S5	23.7	17.2	18.6	23	19	21.6	21.1	16.9	21.9	16.6	13.3	15.3	16.8	12.1	15.5	3969.98	4942.35	4088.95	1768.68	1649.78	0	0	0	56.7448	1	0	0	0	1	1	0	1	1	99	4.1	1.5	34	19	1.09	2.33	5	0.91	136	9	12	1
76	2	47	S8	17	13.3	17.3	19.2	16.2	18.9	19.4	14.3	18.3	16.3	11.1	14.1	16.7	10.6	13.7	2048.07	3078.06	2658.2	1335.76	1269.82	0.6	0	0	49.7494	1	0	0	0	1	1	0	1	0	194	3.7	0.3	39	34	1.01	88.44	5	0.84	136	7	10	0
77	1	56	S6	13.8	12.7	13.3				12.4	11.4	13.6	12	9.8	9.7	12.4	9.2	9.9	1220.49	0	1006.62	597.28	591.348	0	0	0	40.6646	1	0	1	0				1	1	151	5	0.8	35	53	1.03	6.56	5	0.98	138	7	8	0
78	1	67	S8	17.1	14.8	15.5	16.9	13.7	13.1	17.3	13.2	14.3	13.7	11	11.3	14	10.6	10.9	2053.94	1588.1	1709.84	891.642	846.952	1.2	0	0	47.8522	1	1	1	0	1	1	0	4	0	179	3.8	0.5	37	17	1.13	5.57	5	0.88	140	8	8	0
79	1	53	S5	34.4	28.2	34.7	34.5	24.1	33	32.1	27.1	28.9	27.4	21.1	23.9	27.2	21.9	22.6	17625.3	14366.4	13163.5	7234.85	7048.88	0	0	0	45.0385	1	0	1	0	1	1	0	1	0	171	4.1	0.5	33	36	1.05	79.4	5	1.1	142	8	8	2
80	1	63	S8	11.6	9.2	7.5	13.3	9	8.6	13.3	9.7	7.8	11.3	7.7	7	10.9	8	7.3	419.088	539.003	526.886	318.908	333.302	1.6	0	1	39.473	1	1	0	0	0	0	0	1	1	30	4.6	1	54	61	1.27	5.74	5	1.3	140	12	12	0
81	2	40	S8	13.3	11.9	9.5	11.5	11.1	11.5	11.2	9.6	11.1	10.4	7.8	8.8	10	8.8	8.7	787.265	768.63	624.9	373.774	400.867	3.3	0	0	40.1866	1	0	1	0	1	1	0	3	1	105	3.9	0.9	27	21	1.09	40.76	5	0.65	135	7	11	1
82	1	48	S5	22.4	22.1	28.3	20.7	21.8	23.9	25.9	19	26.1	19.3	18.8	20.1	18.8	15.5	19.3	7335.43	5647.07	6725	3818.65	2944.73	1.2	0	1	43.2171	1	0	0	0	1	1	0	1	0	163	4.4	1	37	32	1.03	30.37	5	1.06	137	7	10	1
83	2	50	S5				15.1	14.5	16.4	15.8	14.2	13.9	13	12.4	12.8	12.8	10.2	12.7	0	1880.13	1632.9	1080.37	868.185	2.7	0	1	33.8371	1	1	1	0	1	1	0	1	0	161	4.1	0.63	57	44	1.13	1454	5	0.78	140	8	8	0
84	1	56	S8	15.3	12.4	10.2	15.3	11.8	10.8	13.4	11.5	11.6	11.5	10	8.7	11.5	10.5	10.5	1013.24	1020.93	935.964	523.861	663.858	2.3	0	1	44.0299	1	0	1	0	1	1	0	4	0	158	3.7	1	57	29	1.05	3.3	5	0.75	139	7	8	0
85	2	60	S6	11.2	8.9	11	10.9	9.4	10.7	11.8	10.1	10.5	8.6	6.6	5.8	8.7	6.7	6.7	574.116	574.033	655.226	172.373	204.488	0	0	0	73.6926	1	1	1	0	0	0	0	1	1	122	4	0.7	28	19	1.05	14.24	5	0.56	138	7	9	1
86	1	61	S8				14.8	14	12.3	15.6	13.9	11.3	12.8	11.5	10.7	12.9	10.7	11.2	0	1334.42	1282.97	824.689	809.45	0.6	0	0	35.7203	1	1	1	0	1	1	0	2	0	95	3.2	1.4	129	117	1.22	23.69	6	0.9	138	10	11	0
[truncated: 4 more columns]
